# Supplementary material for: An In Silico Approach to Discover Efficient Natural Inhibitors to Tie Up Epstein–Barr Virus Infection
Source: Pathogens. 2024 Oct 25;13(11):928. doi: 10.3390/pathogens13110928 (PMC11597430; doi:10.3390/pathogens13110928)
Supplement: Supplementary file 1 [file pathogens-13-00928-s001.zip]

Archive with 1 entries (1 files):
- pathogens-3238758-supplementary.pdf
